# Supplementary material for: Effect of Threading Dislocations on the Electronic Structure of La-Doped BaSnO3 Thin Films
Source: Materials (Basel). 2022 Mar 25;15(7):2417. doi: 10.3390/ma15072417 (PMC9000141; doi:10.3390/ma15072417)
Supplement: Supplementary file 1 [file materials-15-02417-s001.zip]

Archive with 1 entries (1 files):
- materials-1623706-supplementary.pdf
